# Supplementary material for: Crosstalk between epigenetic silencing and infection by tobacco rattle virus in Arabidopsis
Source: Mol Plant Pathol. 2019 Jul 5;20(10):1439–52. doi: 10.1111/mpp.12850 (PMC6792132; doi:10.1111/mpp.12850)
Supplement: Supplementary file 2 — Table S1 Summary of MethylC‐seq data. [file MPP-20-1439-s002.xlsx]

## Sheet: TABLE S1 
Table S1. Summary of MethylCseq data. Abundance of methylated cytosines in the three possible contexts in TRV-infected and mock-inoculated Arabidopsis inflorescences at 14 dpi (Up). Identification of differentially methylated regions (DMR) in which DNA methylation levels varied significantly between TRV-infected and mock-inoculated Arabidopsis inflorescences at 14 dpi (Middle). Average genome-wid…
	mCG			mCHG			mCHH
	Mock	TRV		Mock	TRV		Mock	TRV
Methylated cytosines	1609600	1666195		929108	955614		1032328	1023019
Proportion (%)	45.074	45.714		26.018	26.218		28.908	28.068
Chromosome	mCG			mCHG			mCHH
	DMR number	DMR length		DMR number	DMR length		DMR number	DMR length
Chr1	33	11770		30	8242		0	0
Chr2	21	6496		20	5851		0	0
Chr3	24	7808		27	6671		0	0
Chr4	21	7386		20	5675		0	0
Chr5	25	8570		27	7584		0	0
ChrM	2	667		0	0		0	0
ChrC	0	0		0	0		0	0
Total	126	42697		124	34023		0	0
Genomic regions	C (%)			CG (%)			CHG (%)			CHH (%)
	Mock	TRV		Mock	TRV		Mock	TRV		Mock	TRV
5-UTR	1.208	1.02		3.136	2.733		0.937	0.815		0.57	0.481
CDS	3.328	3.118		13.685	13.615		1.384	1.261		0.652	0.563
Intron	3.16	2.833		18.408	17.643		2.558	2.273		0.932	0.792
3-UTR	2.083	1.727		10.503	9.217		1.502	1.269		0.727	0.592
mRNA	3.405	3.136		16.23	16.018		1.506	1.361		0.681	0.584
