# Supplementary material for: Crosstalk between epigenetic silencing and infection by tobacco rattle virus in Arabidopsis
Source: Mol Plant Pathol. 2019 Jul 5;20(10):1439–52. doi: 10.1111/mpp.12850 (PMC6792132; doi:10.1111/mpp.12850)
Supplement: Supplementary file 3 — Table S2 List of DMR‐associated genes in both CG and CHG contexts. [file MPP-20-1439-s003.xlsx]

## Sheet: Table S2
Table S2. List of differentially methylated region (DMR)-associated genes at both CG and CHG contexts. DMRs located at promoter or protein-coding region are listed for every sequence context. Log2 ratio refers to the differential methylation (given as the percentage of methylated cytosines) between mock-inoculated and TRV-infected inflorescences. Positive log2 values refer to hypomethylated DMRs.…
CG					CHG
Gene locus	Log2 Ratio (Mock/TRV)	Promoter region	Log2 Ratio (Mock/TRV)		Gene locus	Log2 Ratio (Mock/TRV)	Promoter region	Log2 Ratio (Mock/TRV)
At1g32370.4	-1.16	At5g39920.1	1.126		At3g29638.1	1.042	At5g39920.1	1.585
At4g02120.1	-1.429	At4g02120.1	-1.429		At1g65360.1	1	At2g41650.1	-1.807
At2g06010.1	1.874	At2g43680.3	1.03		At1g35410.1	1.115	At2g02590.1	1.469
At1g69570.1	1.263	At1g29760.1	1.138		At2g41640.2	-1.807	At3g32190.1	-1
At5g24270.2	-1.184	At5g36950.1	-1.126		At1g66570.2	1.051	At1g57690.1	1.17
At5g41750.1	1.126	At3g27880.1	-1.222		At3g32190.1	-1	At1g52770.1	1.051
At1g55700.1	-1.3	At1g04635.1	1.027		At2g24710.1	1.644	At1g28310.1	1.188
At1g32370.3	-1.16	AtMg01200.1	2.147		At3g17750.1	1.175	At4g08690.2	1.229
At1g66050.1	-1.348	At3g23450.1	1.222		At5g27870.1	1.837	At1g36745.1	1.078
At5g35400.1	-1.348	At1g54120.1	-1.064		At4g02700.1	1.163	At1g65820.3	-1.273
At3g22235.2	1.29	At4g34210.1	-2.392		At1g66570.1	1.051	At1g35515.1	-2.054
AtMg01040.1	-2	At3g20640.1	1.147		At2g03260.1	1.322	At2g02770.1	-1.874
At5g43745.1	1.181	At5g47220.1	1.138		At3g43833.1	1.026	At2g23790.1	2.874
At4g34210.1	-2.392	At5g39910.1	1.126		At1g66570.3	1.051	At2g15345.1	1.107
At1g04625.1	1.027	At3g03720.2	1.17				At3g43260.1	-1.29
At1g10040.2	1.093	At5g35400.2	-1.348				At1g47395.1	1.213
At5g43610.1	-1.17	At3g42860.1	-1.61				At2g22720.3	-2
At1g32370.1	-1.16	At1g53440.1	1.663				At5g20340.1	-1.17
At3g32030.1	1	At2g05830.2	-1.1				At5g27850.1	1.348
At1g17460.1	-1.441	At5g24040.1	1.17				At5g39910.1	1.585
At2g26570.1	-1.322	At5g39990.1	1.392				At2g22720.2	-2
At1g24120.1	1.059	At3g45460.1	2.322				At4g09466.1	-1.248
At4g14695.1	-1.1	At1g49400.1	1.737				At4g04540.1	-1.131
At3g22235.1	1.29	At2g05830.3	-1.1				At1g24200.1	2.322
At5g35400.2	-1.348	At4g05010.1	-1.147				At1g57700.1	1.17
At4g15440.1	1.527	At1g29750.1	1.138				At5g24316.1	1
At4g10210.1	-1.524	At3g42870.1	-1.61				At3g17750.1	1.175
At1g20980.1	1.07	At2g43680.1	1.03				At2g24710.1	1.644
At1g32370.2	-1.16	At5g39110.1	-1.348				At5g64670.1	-1.503
At1g17460.2	-1.441	At3g20770.1	2.202				At5g37478.1	2.415
At5g24040.1	1.17	At2g25460.1	1.025				At3g43170.1	1.495
At1g69790.1	-1.193	At1g68980.1	1.064				At1g28310.2	1.188
At1g51720.1	1.263	AtMg01030.1	1.256				At3g44180.1	-0.965
At4g14695.2	-1.1	At3g45180.1	-1.241				At4g01420.1	-1.129
At4g34730.1	2.285	At3g28890.1	1.628				At4g04078.1	-1.307
At1g44100.1	-1	At4g05160.1	1.348				At3g17740.1	1.175
At1g76710.1	-1.433	At2g43680.2	1.03				At1g47890.1	-1.16
At5g39990.1	1.392	At3g58430.1	1.459				At4g39060.1	-1
At1g49400.1	1.737	At3g03720.1	1.17				At3g43700.1	1.248
At5g36940.1	-1.126	At3g25080.1	-1.402				At1g55710.1	1.177
At5g24270.1	-1.184	At2g18193.1	1.322				At1g35420.2	1.115
At2g23530.1	-1.115	At1g09483.1	1.087				At5g38980.1	-1.023
At1g26390.1	1.241	At1g29750.2	1.138				At3g60120.1	1.11
At1g10040.1	1.093	At1g44920.1	-1.024				At1g35420.1	1.115
At3g20780.1	2.202	At1g09490.2	1.087				At5g43160.1	1.276
At5g41750.2	1.126	At2g05830.1	-1.1				At5g44560.1	1.27
At1g76710.2	-1.433	At4g14700.1	-1.1				At2g22720.1	-2
At3g59610.1	1	At5g35400.1	-1.348				At5g28540.1	1
		AtMg01210.1	2.147				At3g28580.1	-1.095
		AtMg01040.1	-2				At3g52400.1	1
		At5g43745.1	1.181				At1g13420.1	1.28
		At5g37440.1	-1.415				At4g10150.1	-1.043
		At2g43660.1	1.03				At1g65820.2	-1.273
		At1g26380.1	1.241				At3g32180.1	-1
		At1g74420.1	1.042				At4g08690.1	1.229
		At5g51080.2	-1.064				At4g03415.1	1.64
		At3g32030.1	1				At4g04080.1	-1.307
		At1g24200.1	1.295				At3g52420.1	1
		At2g05830.4	-1.1				At1g65820.1	-1.273
		At5g67400.1	-2.248				At5g44560.2	1.27
		At5g37478.1	2
		At3g28890.2	1.628
		At1g32375.1	-1.16
		At5g28180.1	-2.585
		AtMg01220.1	2.147
		At3g45470.1	2.322
		At1g74420.2	1.042
		At4g11790.1	1.358
		At5g24260.1	-1.184
		At5g52860.1	1.138
		At5g23220.1	1.189
		At5g24040.2	1.17
		At5g39980.1	1.392
		At3g23245.1	1.17
		At2g25470.1	1.025
		At1g09490.1	1.087
		At5g11460.1	-1.426
		At3g22550.1	1.087
		At5g51080.3	-1.064
		At5g28410.1	1.27
		At2g43660.2	1.03
		At1g24100.1	1.059
		At5g52150.1	-1.415
		At5g51080.1	-1.064
		At1g68330.1	1.209
