# Supplementary material for: Crosstalk between epigenetic silencing and infection by tobacco rattle virus in Arabidopsis
Source: Mol Plant Pathol. 2019 Jul 5;20(10):1439–52. doi: 10.1111/mpp.12850 (PMC6792132; doi:10.1111/mpp.12850)
Supplement: Supplementary file 4 — Table S3 List of DMR‐associated TEs in both CG and CHG contexts. [file MPP-20-1439-s004.xlsx]

## Sheet: Table S3
Table S3. List of differentially methylated region (DMR)-associated TEs at both CG and CHG contexts.
CG					CHG
Chromosome	DMR coordinates	TE	TE coordinates		Chromosome	DMR coordinates	TE	TE coordinates
1	20823545-20823854	AT1TE68770	20823565-20823686		1	3770874-3771083	AT1TE12270	3770969-3771002
1	20206118-20206696	AT1TE66780	20206506-20206548		1	25358262-25358485	AT1TE83225	25358438-25358474
2	233867-2339002	AT2TE10780	2338770-2338863		1	20827178-20827606	AT1TE68790	20827507-20827576
2	11302095-11302841	AT2TE48870	11302121-11302228		1	11027666-11028080	AT1TE35620	11027751-11027971
2	10020429-10020737	AT2TE42860	10020461-10020570		2	7539757-7540054	AT2TE30995	7539832-7539985
2	2338672-2339002	AT2TE10775	2338737-2338769
2	8022764-8023404	AT2TE33315	8022783-8023337
2	11302095-11302841	AT2TE48875	11302229-11302785
2	2228737-2229174	AT2TE10315	2229018-2229048
2	2228763-2229174	AT2TE10315	2229018-2229048
2	15007367-15007832	AT2TE66740	15007580-15007633
2	11302095-11302841	AT2TE48880	11302786-11302822
3	13035318-13035807	AT3TE53370	13035532-13035620
3	7994564-7994853	AT3TE33540	7994639-7994671
3	21617210-21617706	AT3TE88035	21617555-21617601
4	16378653-16379020	AT4TE78595	16378808-16378846
4	16378658-16379020	AT4TE78595	16378808-16378846
4	8836041-8836548	AT4TE39490	8836471-8836501
5	16003768-16004333	AT5TE57775	16003786-16003933
5	26893372-26893934	AT5TE96885	26893818-26893895
5	10357869-10358083	AT5TE37805	10357911-10358019
5	10162470-10162707	AT5TE36995	10162649-10162670
5	26893372-26893934	AT5TE96880	26893446-26893817
5	10162470-10162707	AT5TE36990	10162508-10162648
