# Supplementary material for: Crosstalk between epigenetic silencing and infection by tobacco rattle virus in Arabidopsis
Source: Mol Plant Pathol. 2019 Jul 5;20(10):1439–52. doi: 10.1111/mpp.12850 (PMC6792132; doi:10.1111/mpp.12850)
Supplement: Supplementary file 5 — Table S4 List of potential disease resistance protein‐coding genes as reported in the Plant Resistance Genes database (PRGdb; http://prgdb.org). [file MPP-20-1439-s005.xlsx]

## Sheet: TABLE S4- Disease genes
Table S4. List of well-characterized and potential disease resistance protein-coding genes as reported in The Plant Resistance Genes database (PRGdb; http://prgdb.org). Description of plant resistance gene classes: CN, contains coiled-coil and nucleotide-binding site (NBS) domains; CNL, contains a central NB subdomain and a C-terminal leucine-rich repeat (LRR) domain. This group of R proteins is …
Gene locus	Class	Transposon coordinates	Name
At1g08590	RLP
At1g11350
At1g27180	TNL	Chr1:9440976..9441014 (+ strand)	ATREP1
At1g29750	RLP	Chr1:10421307..10421719 (- strand)	ATLINE1_2
At1g35710	RLP	Chr1:13220038..13220432 (+ strand)	ATREP15
At1g51270	T	Chr1:19007006..19007427 (+ strand)	BRODYAGA1A
At1g51860	RLP	Chr1:19267340..19268167 (- strand)	HELITRONY1B
At1g53430	RLP	Chr1:19931970..19934270 (+ strand)	HELITRONY3
At1g53440	RLP	Chr1:19941385..19945434 (+ strand)	HELITRONY3
At1g56120	RLP
At1g56145	RLP	Chr1:21018771..21019194 (- strand)	TAT1_ATH
At1g59218	CNL	Chr1:21827445..21827791 (+ strand)	HELITRONY3
		Chr1:21827222..21827444 (+ strand)	ATREP9
At1g61430
At1g61500		Chr1:22693955..22699336 (- strand)	HARBINGER
At1g61560	Mlo-like	Chr1:22712432..22713169 (+ strand)	ATREP3
At1g63880	TNL	Chr1:23710109..23711252 (+ strand)	HELITRONY3
		Chr1:23711253..23711402 (+ strand)	VANDAL22
At1g66910		Chr1:24958654..24959318 (+ strand)	HELITRONY1E
At1g66920		Chr1:24968821..24969147 (- strand)	HELITRONY1D
At1g70250	Other	Chr1:26453454..26453679 (+ strand)	ATCOPIA57
At1g70530	RLK-GNK2
At2g13790	RLP	Chr2:5739507..5741402 (+ strand)	ARNOLDY1
At2g15042		Chr2:6508853..6510920 (+ strand)	ATGP2N
At2g24160		Chr2:10271789..10271889 (- strand)	ATENSPM10
At2g26430
At3g05370		Chr3:1539503..1539662 (- strand)	LIMPET1
At3g13220	N
At3g14350	RLP
At3g14470	NL	Chr3:4861444..4862109 (- strand)	BRODYAGA2
At3g14840		Chr3:4995012..4995373 (- strand)	ATTIRX1B
At3g44670	TNL	Chr3:16212615..16214206 (+ strand)	ATREP5
		Chr3:16214207..16214251 (+ strand)	ATREP11A
At3g45860	RLK-GNK2
At3g49060	CN
At3g50950	CNL	Chr3:18932289..18932823 (+ strand)	TNAT1A
At3g51740	RLP
At3g57830	RLP
At4g13920		Chr4:8039898..8040359 (+ strand)	TAT1_ATH
At4g15230	CN
At4g15233	N
At4g16860	TNL	Chr4:9496123..9496399 (- strand)	ATCOPIA93
At4g16890	TNL	Chr4:9508382..9512986 (- strand)	ATGP2
At4g16990	TN	Chr4:9560658..9561027 (- strand)	ATDNA12T3_2
At4g19510	TNL	Chr4:10632487..10633716 (+ strand)	SIMPLEGUY1
At4g19520	TNL	Chr4:10650485..10651529 (- strand)	ATMUN1
At4g19530	TNL	Chr4:10651530..10651575 (+ strand)	ATMUN1
At4g21400	RLK-GNK2
At4g23260	RLK-GNK2
At4g23270	RLK-GNK2
At4g25160	N
At4g26090	NL	Chr4:13223011..13223217 (+ strand)	ATREP10B
At4g34220	RLP	Chr4:16378808..16378846 (+ strand)	HELITRONY1E
At4g36180	RLP
At5g01950	RLP
At5g06820	RLP
At5g07150	RLP
At5g22010		Chr5:7289274..7289421 (- strand)	ATENSPM5
At5g38850	TNL	Chr5:15561759..15562162 (- strand)	VANDAL17
At5g45250	TNL	Chr5:18331004..18331279 (- strand)	ATMUNX1
At5g46470	TNL
At5g48770	TNL
At5g59670	RLP
At5g59680	RLP
At5g63020	NL
At1g05700	RLP
At1g05760
At1g06840	RLP
At1g07650	RLP
At1g09665	T
At1g09970	RLP	Chr1:3251486..3252211 (+ strand)	HELITRONY3
At1g10850	RLP
At1g10920	CNL
At1g11000	Mlo-like
At1g11130	RLP
At1g11310	Mlo-like
At1g11330
At1g11340
At1g11410
At1g12210	NL
At1g12220	CNL
At1g12280	CNL
At1g12290	CNL
At1g12460	RLP
At1g14390	RLP
At1g15210	N
At1g15520	N
At1g15890	CNL
At1g17230	RLP	Chr1:5890525..5890604 (+ strand)	ATTIRX1A
At1g17600	TNL
At1g17610	TNL
At1g17615	N
At1g17750	RLP
At1g17840	N	Chr1:6141636..6142279 (+ strand)	ATREP3
At1g19090	RLK-GNK2	Chr1:6589531..6589760 (+ strand)	RP1_AT
At1g24650	RLP	Chr1:8729256..8733277 (+ strand)	TA11
At1g25320	RLP
At1g27170	TNL
At1g27190	RLP
At1g28440	RLP	Chr1:9996479..9996758 (+ strand)	ATREP3
At1g29720	RLP
At1g29730	RLP
At1g29740	RLP
At1g31420	RLP
At1g31540	TNL	Chr1:11294093..11294808 (- strand)	ATREP15
At1g31770	N
At1g33560	RPW8-NL
At1g33590
At1g33610		Chr1:12188015..12188704 (+ strand)	ATREP1
At1g34110	RLP	Chr1:12422680..12423456 (- strand)	ATREP10D
At1g34210	RLP	Chr1:12458344..12458551 (+ strand)	ATREP3
At1g34420	RLP	Chr1:12583268..12584273 (+ strand)	HELITRONY1E
At1g42560	Mlo-like	Chr1:15984521..15984829 (+ strand)	ATHATN10
At1g47370	T	Chr1:17370030..17370217 (- strand)	ATENSPM8
At1g48480	RLP	Chr1:17917910..17918158 (+ strand)	DT1
At1g49750		Chr1:18412917..18413092 (- strand)	ATREP3
At1g50180	CNL
At1g50240	N	Chr1:18605158..18606513 (- strand)	ATREP15
At1g50610	RLP
At1g51460	N
At1g51500	N
At1g51620
At1g51790	RLP	Chr1:19212369..19212533 (- strand)	ATREP15
At1g51800	RLP	Chr1:19212534..19213512 (+ strand)	ATREP4
At1g51805	RLP
At1g51820	RLP
At1g51830	RLP	Chr1:19246092..19247191 (+ strand)	HELITRONY1E
At1g51850	RLP
At1g51890	RLP	Chr1:19278913..19279516 (- strand)	ATREP5
At1g53270	N
At1g53350	CNL
At1g53390	N	Chr1:19917247..19918014 (- strand)	ATREP4
At1g53730	RLP
At1g55610	RLP
At1g56130	RLP
At1g56140	RLP
At1g56510	TNL	Chr1:21168475..21169350 (+ strand)	ATREP4
At1g56520	TNL	Chr1:21179997..21180142 (- strand)	ATHATN3
At1g56540	TNL
At1g57630	TNL
At1g57650	NL	Chr1:21346162..21351041 (- strand)	ATCOPIA22
At1g58390	CNL
At1g58400	CNL	Chr1:21700577..21700681 (- strand)	ATCOPIA66
At1g58410	CNL	Chr1:21705756..21705924 (- strand)	ATCOPIA66
At1g58602	CNL	Chr1:21744195..21745093 (- strand)	SIMPLEHAT1
At1g58807	CNL	Chr1:21779633..21779960 (+ strand)	HELITRONY3
At1g58848	CNL	Chr1:21791187..21791533 (+ strand)	HELITRONY3
At1g59124	CNL	Chr1:21815891..21816218 (+ strand)	HELITRONY3
At1g59620	NL
At1g59780	CNL
At1g59870	N
At1g59870	RLP
At1g60630	RLP
At1g60800	RLP
At1g61105
At1g61180	CNL	Chr1:22551319..22551552 (- strand)	ATCOPIA60
At1g61190	CNL
At1g61300	NL
At1g61310	CNL
At1g61360
At1g61370
At1g61390
At1g61400
At1g61420
At1g61440
At1g61480
At1g62630	CNL
At1g62950	RLP	Chr1:23314366..23314558 (- strand)	ATCOPIA11
At1g63350	NL
At1g63360	CNL
At1g63730	TNL
At1g63740	TNL
At1g63750	NL	Chr1:23651611..23652016 (- strand)	ATTIRX1C
At1g63860	TNL
At1g63870	TNL
At1g64210	RLP
At1g65390	T
At1g65850	TNL	Chr1:24494441..24494664 (+ strand)	BRODYAGA1A
At1g66090	TNL
At1g66150	RLP	Chr1:24630705..24631157 (- strand)	ATREP10B
At1g66830	RLP
At1g66950	N	Chr1:24977684..24977818 (+ strand)	ATLINE1_3A
At1g67510	RLP
At1g67720	RLP	Chr1:25384013..25384683 (+ strand)	ATREP3
At1g68400	RLP
At1g69270	RLP	Chr1:26043478..26043561 (- strand)	ATREP7
At1g69550	TNL
At1g69990	RLP
At1g70520	RLK-GNK2
At1g71830	RLP
At1g71960	N	Chr1:27088404..27088574 (- strand)	ATREP9
At1g72180	RLP
At1g72300	RLP	Chr1:27221233..27221323 (- strand)	HELITRONY1D
At1g72460	RLP
At1g72840	TNL
At1g72850	TNL
At1g72860	TNL
At1g72870	TNL
At1g72890	TNL
At1g72900	TNL
At1g72910	TNL	Chr1:27434582..27435206 (- strand)	TA11
At1g72930	T
At1g73080	RLP
At1g74200
At1g74360	RLP	Chr1:27952711..27953207 (+ strand)	HELITRONY1D
At1g75640	RLP
At1g75820	RLP
At1g78980	RLP	Chr1:29711889..29712356 (- strand)	BRODYAGA1A
At1g79620	RLP
At1g79670
At2g01210	RLP
At2g01320	N
At2g01820	RLP
At2g01950	RLP
At2g02220	RLP
At2g02780	RLP	Chr2:784924..785149 (- strand)	ATREP15
At2g03270		Chr2:993233..993503 (+ strand)	TSCL
At2g07040	RLP	Chr2:2915355..2916148 (+ strand)	ATLINE1A
At2g13610	N	Chr2:5677008..5677859 (- strand)	HELITRONY1E
At2g13800	RLP	Chr2:5752449..5752967 (+ strand)	HELITRONY3
At2g14080	TNL	Chr2:5923852..5924277 (- strand)	ATCOPIA95
At2g15300	RLP	Chr2:6648449..6649077 (+ strand)	ATGP8
At2g16250	RLP	Chr2:7043730..7044487 (- strand)	ATREP9
At2g16980		Chr2:7375615..7375852 (+ strand)	ATDNATA1
At2g17430	Mlo-like	Chr2:7567945..7568028 (+ strand)	ATREP10B
At2g17480	Mlo-like	Chr2:7594765..7595564 (- strand)	HELITRONY3
At2g19190	RLP
At2g19210	RLP
At2g19960
At2g20142	T
At2g20850	RLP
At2g23300	RLP
At2g23950	RLP
At2g24230	RLP
At2g25790	RLP
At2g26330	RLP
At2g26730	RLP
At2g26910	N	Chr2:11480705..11481134 (- strand)	HELITRONY2
At2g27060	RLP
At2g28070	N
At2g28960	RLP
At2g29940	N
At2g31880	RLP
At2g31955
At2g32140	T	Chr2:13657524..13657656 (+ strand)	ATREP10D
At2g33080
At2g33170	RLP
At2g33670	Mlo-like
At2g34930
At2g35620	RLP	Chr2:14965987..14966434 (- strand)	VANDAL17
At2g36380	N	Chr2:15256662..15257469 (+ strand)	ATREP6
At2g36570	RLP
At2g37010	N
At2g37050	RLP	Chr2:15566814..15568070 (+ strand)	ATREP12
At2g37280	N
At2g37360	N
At2g39200	Mlo-like	Chr2:16362241..16363054 (- strand)	HELITRONY3
At2g39350	N
At2g41820	RLP
At2g42290	RLP
At2g44110	Mlo-like
At2g45340	RLP
At2g45910	N
At3g02130	RLP
At3g02880	RLP
At3g03770	RLP
At3g04210	TNL
At3g04220	TNL
At3g05990
At3g07040	NL
At3g07980	N
At3g08680	RLP
At3g13062
At3g13065	RLP
At3g13380	RLP
At3g13530	N
At3g14460	NL
At3g15700	NL
At3g16340	N
At3g17840	RLP
At3g20190	RLP
At3g20820
At3g21090	N
At3g23750	RLP
At3g24660	RLP
At3g24982
At3g25510	TNL
At3g25560	RLP
At3g25620	CN
At3g25670		Chr3:9346479..9346614 (- strand)	HELITRONY3A
At3g28040	RLP
At3g28450	RLP	Chr3:10666364..10666944 (+ strand)	ATLINE1A
At3g30842	N	Chr3:12600469..12602948 (- strand)	ATREP10D
At3g42880	RLP	Chr3:14953171..14953312 (+ strand)	ATREP3
At3g44400	TNL
At3g44480	TNL
At3g44630	TNL
At3g45290	Mlo-like
At3g46370	RLP	Chr3:17050192..17051429 (+ strand)	ATDNA2T9A
At3g46530	CNL
At3g47090	RLP
At3g47110	RLP	Chr3:17352957..17353611 (- strand)	ATHATN2
At3g47570	RLP
At3g47580	RLP	Chr3:17531512..17532377 (+ strand)	SIMPLEHAT2
At3g49670	RLP
At3g50230	RLP
At3g50450	Other	Chr3:18723742..18724629 (- strand)	HELITRONY3
At3g50460	Other	Chr3:18726694..18726767 (+ strand)	ATREP10A
At3g50470	Other
At3g50480	Other
At3g51560	TNL
At3g51570	TNL
At3g52310	N
At3g53480	N
At3g53510	N
At3g53590	RLP
At3g55090	N
At3g55100	N
At3g55130	N
At3g56100	RLP
At3g56370	RLP
At3g59510		Chr3:21989990..21990311 (- strand)	ATDNA2T9C
At4g00340	RLK
At4g00970	RLK-GNK2	Chr4:417305..418414 (- strand)	ATREP10D
At4g02600	Mlo-like	Chr4:1141844..1143301 (+ strand)	HELITRONY3
At4g03390	RLP
At4g04490	RLK-GNK2	Chr4:2235064..2237772 (- strand)	VANDAL2N1
At4g04500	RLK-GNK2
At4g04510	RLK-GNK2	Chr4:2241261..2241379 (- strand)	ATDNA12T3_2
At4g04540	RLK-GNK2	Chr4:2258702..2259375 (- strand)	ATREP1
At4g04570	RLK-GNK2	Chr4:2286691..2288784 (- strand)	ATCOPIA57
At4g04960
At4g05200	RLK-GNK2	Chr4:2682593..2682676 (- strand)	ATLINE1A
At4g08450	TNL	Chr4:5363249..5363575 (+ strand)	ATDNA12T3_2
At4g08850	RLP	Chr4:5640628..5641237 (- strand)	HELITRONY3
At4g09360	NL
At4g09420	TNL	Chr4:5964192..5964448 (- strand)	ATREP11
At4g09430	TNL	Chr4:5970902..5970920 (+ strand)	ATCOPIA69
At4g09450
At4g10780	CNL	Chr4:6638525..6638700 (- strand)	VANDAL8
At4g11170	TNL	Chr4:6807811..6810327 (+ strand)	ATREP4
At4g11210		Chr4:6830824..6831757 (+ strand)	ATREP15
At4g11460	RLK-GNK2
At4g11470	RLK-GNK2
At4g11530	RLK-GNK2
At4g12010	TNL
At4g12020	TNL
At4g13820
At4g13900
At4g14370	TNL
At4g14610
At4g14780		Chr4:8491616..8492259 (+ strand)	ATREP11
At4g15215	N
At4g15236	N
At4g16900	TNL
At4g16920	TNL
At4g16940	TNL
At4g16950	TNL
At4g16960	TNL
At4g18640	RLP
At4g19050	NL
At4g19500	TNL	Chr4:10623870..10625566 (+ strand)	ATREP3
At4g19910	T
At4g19925	T
At4g20140	RLP
At4g20270	RLP
At4g20450	RLP
At4g20790	RLP	Chr4:11136694..11137332 (- strand)	ATREP9
At4g20940	RLP
At4g21230	RLK-GNK2
At4g21410	RLK-GNK2
At4g22130	RLP
At4g22730	RLP
At4g23130	RLK-GNK2
At4g23140	RLK-GNK2
At4g23150	RLK-GNK2
At4g23160	RLK-GNK2	Chr4:12129314..12131466 (+ strand)	ATCOPIA11
At4g23180	RLK-GNK2	Chr4:12137670..12138037 (+ strand)	HELITRONY3
At4g23190	RLK-GNK2
At4g23210	RLK-GNK2	Chr4:12152769..12152859 (- strand)	ATDNA12T3A
At4g23220	RLK-GNK2
At4g23230	RLK-GNK2
At4g23250	RLK-GNK2
At4g23280	RLK-GNK2
At4g23290	RLK-GNK2
At4g23300	RLK-GNK2
At4g23310	RLK-GNK2
At4g23320	RLK-GNK2
At4g23440
At4g23515	T
At4g23740	RLP
At4g24250	Mlo-like
At4g25750	N
At4g26290
At4g26540	RLP
At4g27190	NL	Chr4:13624431..13624506 (+ strand)	ATCOPIA8A
At4g27220	NL
At4g27360
At4g27420	N	Chr4:13715166..13715533 (- strand)	ATREP5
At4g28490	RLP
At4g28650	RLP
At4g28670	RLK-GNK2
At4g29180	RLP
At4g29450	RLP
At4g29990	RLP
At4g30520	RLP	AT4TE70790	SIMPLEGUY1
At4g31250	RLP
At4g33300	RPW8-NL	Chr4:16054514..16055641 (- strand)	ATREP10
At4g33430	RLP
At4g33670
At4g36140	TNL
At4g36150	TNL
At4g37250	RLP
At4g38830	RLK-GNK2
At4g39270	RLP
At4g39400	RLP
At5g01540
At5g01890	RLP	Chr5:346592..348570 (+ strand)	ATREP10D
At5g04720	RPW8-NL
At5g04890
At5g05160	RLP
At5g05400	CNL
At5g06530	N
At5g06940	RLP
At5g07180	RLP
At5g07280	RLP
At5g10020	RLP
At5g10290	RLP
At5g11250	TNL
At5g14210	RLP
At5g16000	RLP	Chr5:5220936..5221258 (+ strand)	ATREP16
At5g16590	RLP	Chr5:5430193..5430401 (- strand)	ATREP9
At5g16900	RLP
At5g17680	TNL
At5g17880	CNL	Chr5:5913967..5914877 (- strand)	ATREP4
At5g17890	NL	Chr5:5916195..5916961 (+ strand)	ATREP5
At5g18360	TNL
At5g18370	TNL
At5g18700	N
At5g19410	N
At5g20480	RLP
At5g20570
At5g20690	RLP
At5g22690	TNL
At5g24100	RLP	Chr5:8147608..8148240 (+ strand)	ATMU10
At5g25910
At5g25930	RLP
At5g35390	RLP
At5g35450	CNL
At5g36930	TNL	Chr5:14573442..14574452 (+ strand)	VANDAL18NB
At5g37450	RLP
At5g38280	Other	Chr5:15298773..15300694 (- strand)	ATLINE1_5
At5g38340	TNL
At5g38350	NL	Chr5:15327564..15328627 (+ strand)	ATDNA2T9C
At5g40060	CNL
At5g40090	TNL
At5g40100	TNL
At5g40910	TNL
At5g40920
At5g41180	RLP	Chr5:16482302..16483672 (+ strand)	ATREP11
At5g41550	TNL
At5g41680
At5g41740	TNL
At5g41750	TNL
At5g43020	RLP	Chr5:17258750..17258879 (+ strand)	DT1
At5g43470	CNL
At5g43730	CNL
At5g43740	CNL	Chr5:17564912..17565741 (+ strand)	HELITRONY3
At5g44510	TNL
At5g44700	RLP
At5g44870	TNL	Chr5:18111803..18114302 (+ strand)	ATREP10D
At5g44910	T
At5g44920	T
At5g45000	T
At5g45050	NL
At5g45060	TNL
At5g45070	T
At5g45210	TNL
At5g45220	T	Chr5:18301833..18302276 (- strand)	ATCOPIA45
At5g45240	TNL	Chr5:18312739..18313507 (- strand)	ATREP5
At5g45260	NL
At5g45440		Chr5:18413671..18416199 (+ strand)	AT9TSD1
At5g45490		Chr5:18429630..18430774 (+ strand)	HELITRONY3
At5g45510		Chr5:18443910..18444585 (+ strand)	ATREP5
At5g45780	RLP
At5g45800	RLP	Chr5:18579179..18579599 (- strand)	BRODYAGA1A
At5g46260	TNL
At5g46270	TNL
At5g46330	RLP	Chr5:18789041..18790184 (- strand)	ATREP10D
At5g46450	TNL
At5g46490	TNL
At5g46510	TNL	Chr5:18858764..18859248 (+ strand)	ATHILA4C
At5g46520	TNL
At5g47250	CNL
At5g48380	RLP
At5g48620	CNL
At5g48740	RLP
At5g48780	TNL
At5g48940	RLP
At5g49140	TNL
At5g49290
At5g49660	RLP	Chr5:20165740..20166410 (- strand)	ATREP10A
At5g49760	RLP
At5g49780	RLP
At5g51270	N
At5g51350	RLP
At5g51560	RLP
At5g51630	TNL	Chr5:20968487..20968757 (+ strand)	ATIS112A
At5g52860	N	Chr5:21422243..21422403 (- strand)	BRODYAGA1A
At5g53320	RLP
At5g53760	Mlo-like
At5g53890	RLP
At5g56040	RLP
At5g56220
At5g57035	N
At5g58120	TNL
At5g58150	RLP
At5g58300	RLP
At5g58540		Chr5:23661755..23662856 (- strand)	ATREP2A
At5g59650	RLP	Chr5:24002084..24003328 (+ strand)	ATREP12
At5g59660	RLP
At5g60740	N
At5g60900	RLK	Chr5:24503110..24503800 (- strand)	HELITRONY1A
At5g61480	RLP
At5g61550	CN
At5g61560	CN
At5g62230	RLP
At5g62710	RLP
At5g63410	RLP
At5g63710	RLP
At5g63930	RLP
At5g65240	RLP
At5g65700	RLP
At5g65710	RLP
At5g65970	Mlo-like
At5g66900	CNL
At5g66910	CNL
At5g67200	RLP
At5g67280	RLP
At2g03090
At3g55110	N
At1g68780
At1g72920	T
At1g72940	TNL
At4g18250	Other
At5g40380	RLK-GNK2
At5g45840	RLP	Chr5:18598162..18599806 (- strand)	ATREP9
At5g13580	N
At1g72950	TNL
At3g19700	RLP
