# Supplementary material for: Crosstalk between epigenetic silencing and infection by tobacco rattle virus in Arabidopsis
Source: Mol Plant Pathol. 2019 Jul 5;20(10):1439–52. doi: 10.1111/mpp.12850 (PMC6792132; doi:10.1111/mpp.12850)
Supplement: Supplementary file 6 — Table S5 List of primers used in this study. [file MPP-20-1439-s006.xlsx]

## Sheet: Oligos
Table S5. List of primers used in this study
Name	Sequence (5' -3')	Use
CMT3-F	TAACGGAAGGATGCCAGATT	Genotyping
CMT3-R	CAAGAAATGGGCTGTTGACAT	Genotyping
cmt3 mut	TGGTTCACGTAGTGGGCCATCG	Genotyping
DRM1-F	CCTGTGTTGATTGGGATTCAG	Genotyping
DRM1-R	CTCAATCGTATTGTCGTCTAGC	Genotyping
drm1 mut	CTGGAACAACACTCAACCCTATCTC	Genotyping
DRM2F	AGA TCG CTT CCA GAG TTA GCC	Genotyping
DRM2-R	TTG TCG CAA AAA GCA AAA GAG	Genotyping
drm2 mut	TGGTTCACGTAGTGGGCCATCG	Genotyping
AGO4-F	ATGCCATCGTCTTCAGTTCCA	Genotyping
AGO4-R	GCCTGAACTCAATGTTAAGTCTA	Genotyping
AGO6-F	ATCCGCAGGAAAAAGGTGAGA	Genotyping
AGO6-R	CCATTGTCAGGGAGGCAAAGA	Genotyping
AGO9-F	ACCCAAGTTGAAGGCCGTATC	Genotyping
AGO9-R	GAGCGCTCCATAGCTAACAACGA	Genotyping
Lba1	TGGTTCACGTAGTGGGCCATCG	Genotyping
MET1 -F	GATTGTGTCTCTACTACAGAGGC	Genotyping
MET1 -R	GTTAAGCTCATTCATAGCCTTGC	Genotyping
NRPD1a F	ACGATGCGTAGAACAAACTCT	RT-qPCR
NRPD1a R	ACCGGACTCGAGTGTACCATTTT	RT-qPCR
AGO4 F	TGGAACTGAAGACGATGGCATT	RT-qPCR
AGO4 R	TTTTGAGCCACCAACAAAAGGA	RT-qPCR
AGO6 F	TCGGGCAGATGTTCCTTCAGT	RT-qPCR
AGO6 R	GCCCTGGTCCGATAGAACT	RT-qPCR
AGO9 F	GAGATGGATTCTGATGAACC	RT-qPCR
AGO9 R	TTTGTATCATTTCCAGCGTG	RT-qPCR
RDR2 F	GGGTCCAGAGCTTGAGACTG	RT-qPCR
RDR2 R	CCCTTCTCCAAGGATTGACA	RT-qPCR
DCL3 F	GTCTTTGAGCCGTTGCTTTC	RT-qPCR
DCL3 R	GTGAAGCTGCTTTTCCCAAG	RT-qPCR
ROS1 F	GCCAAGGTAAAAGAAAGGGAGT	RT-qPCR
ROS1 R	CAAATGCATTTTCTGGTAGTCA	RT-qPCR
KTF1 F	ACAGGATAAAGGCTCTGACGAG	RT-qPCR
KTF1 R	TCCAACCAGAAGAACCATCTTT	RT-qPCR
AT1G59218 F	GGACGACGATAGCGATTTTG	RT-qPCR
AT1G59218 R	CCGGTTATGGAAACCACTTG	RT-qPCR
AT1G29750 F	TTGTGAATCGGTTGTCGTGA	RT-qPCR
AT1G29750 R	TCCCAAGCTCCTGAGGAATA	RT-qPCR
AT2G15042 F	ACATTTTGGCCCTTCACTT	RT-qPCR
AT2G15042 R	AACGAGTTGTGCTGCTTGTG	RT-qPCR
AT4G16860 F	TTCTTCAACGTGGTGCTTGA	RT-qPCR
AT4G16860 R	GGTTTGTCCTCGCATGTCTT	RT-qPCR
AT3G44670 F	GAGGAAAGCAACGAGTCAGG	RT-qPCR
AT3G44670 R	AGGCCTCTGTGTGAGTGTCA	RT-qPCR
ATGP2N F	CACCAAGAATGGGTAAGGA	RT-qPCR
ATGP2N R	CTTAGGTTTGCTCGCAGGTC	RT-qPCR
ATREP5 F	TATATGGTGGGACGGGTTTG	RT-qPCR
ATREP5 R	AACATGTGGTACGACGGACA	RT-qPCR
AtLine1,2 F	TTATGAATGTTTTTGTGGTTTTTG	RT-qPCR
AtLine1,2 R	TAATAAAAATTCCACAAATCCCAA	RT-qPCR
ATCOPIA93 F	CAGTCGCTCTCACCATCAAG	RT-qPCR
ATCOPIA93 R	TGCGGAATTGTAGCAAAGAG	RT-qPCR
AtSN1 F	CCAGAAATTCATCTTCTTTGGAAAAG	RT-qPCR
AtSN1 R	GCCCAGTGGTAAATCTCTCAGATAGA	RT-qPCR
Tag2 F	CTTTCCCGCCTCCACATTCTG	RT-qPCR
Tag2 R	CTCCGTCATATCTTCCACCATTTCA	RT-qPCR
AtCopia4 F	CGTCTGATGAAGTTTGGCACAG	RT-qPCR
AtCopia4 R	AATTCTCCCCCTCCATGACATT	RT-qPCR
AtGP1 F	ACAGTGCCACAGTTGAGCAG	RT-qPCR
AtGP1 R	GAGAAAAATACTCGGTGCCAAT	RT-qPCR
Athila2 F	CAAACCTACTCCATTACCCTCACG	Bisulfite
Athila2 R	AAAGCTAATTCCCCAATGGAACAT	Bisulfite
Tag2 BS FWD	YTT AGT GGG AAG ATT YAG AAG TA	Bisulfite
Tag2 BS REV	CAT RTC CAT RAR CAA CCC ATT RT	Bisulfite
AtCopia4 BS FWD	GGTTGTYTGTGTTTTTTATGGTTYAGATTTTATA	Bisulfite
AtCopia4 BS REV	ATAACTRAACCACARATTCARACCCATTTTCATTT	Bisulfite
AtSN1 BS FWD	CAATATACRATCCAAAAAACARTTATTAAAATAATATCTTAA	Bisulfite
AtSN1 BS REV	GTTGTATAAGTTTAGTTTTAATTTTAYGGATYAGTATTAATTT	Bisulfite
At5g44200 F	GTGGCTTTTGTTTCGTCCTGTT	RT-qPCR
At5g44200 R	GCCCCATTGTCTTCCTCCTTG	RT-qPCR
CAF	CGTCTTTGTAGCTCTTGTAGG	RT-qPCR
CAR	TGCCTGGTTGTGAACCCTTAG	RT-qPCR
PR1 F	CGTCTTTGTAGCTCTTGTAGG	RT-qPCR
PR1 R	TGCCTGGTTGTGAACCCTTAG	RT-qPCR
